# Supplementary material for: Availability of totally implantable venous access devices in cancer patients is high in the long term: a seven-year follow-up study
Source: Support Care Cancer. 2020 Nov 5;29(7):3531–8. doi: 10.1007/s00520-020-05871-6 (PMC8163709; doi:10.1007/s00520-020-05871-6)
Supplement: Supplementary file 1 — (XLSX 30 kb). [file 520_2020_5871_MOESM1_ESM.xlsx]

## Sheet: TIVAD
ID	Age	Sex	AgeGreater57	AgeGreater65	Indication	IndicationGroup2	IndicationGroup	ReasonForExplantation	ComplicationRequringRemoval	EventRemoval	Complication	TimeToComplication	DurationOfCatheterDays	DurationOfCatheterMonths	MalfunctionEvent	InfectionNecrosisEvent	DurationofOperationMin	DurationofOperationGreater23	BMI	DurationofOperationGreater25	Location
1	55	Male	0	0	GIS	GIS	GIS	0	0	0			2523	82.8929	0	0	22	0	27	1	Right
2	58	Female	1	0	Other	Other	Other	0	0	0			2505	82.3016	0	0	19	0	18	0	Right
3	44	Female	0	0	Breast	Breast	Other	0	0	0			2486	81.6773	0	0	21	0	18	0	Right
4	33	Male	0	0	GIS	GIS	GIS	0	0	0			2450	80.4945	0	0	28	1	21	0	Right
5	65	Male	1	0	GIS	GIS	GIS	0	0	0			2447	80.396	0	0	18	0	23	0	Right
6	67	Female	1	1	Breast	Breast	Other	0	0	0			2437	80.0674	0	0	19	0	22	0	Right
7	49	Female	0	0	HPB	Other	Other	0	0	0			2428	79.7717	0	0	19	0	22	0	Right
8	51	Female	0	0	Breast	Breast	Other	0	0	0			2423	79.6074	0	0	24	1	20	0	Right
9	53	Female	0	0	GIS	GIS	GIS	0	0	0			2422	79.5746	0	0	27	1	24	0	Right
10	34	Female	0	0	Breast	Breast	Other	0	0	0			2410	79.1803	0	0	27	1	27	1	Right
11	49	Female	0	0	Breast	Breast	Other	Exitus	0	0			2393	78.6218	0	0	19	0	29	1	Right
12	29	Female	0	0	Breast	Breast	Other	0	0	0			2385	78.359	0	0	21	0	28	1	Left
13	61	Female	1	0	GIS	GIS	GIS	0	0	0			2305	75.7306	0	0	22	0	26	1	Right
14	61	Female	1	0	Breast	Breast	Other	0	0	0			2276	74.7778	0	0	21	0	22	0	Right
15	69	Male	1	1	Breast	Breast	Other	0	0	0			2254	74.055	0	0	27	1	23	0	Right
16	39	Male	0	0	GIS	GIS	GIS	0	0	0			2241	73.6279	0	0	29	1	26	1	Right
17	65	Male	1	0	GIS	GIS	GIS	0	0	0			2240	73.595	0	0	27	1	25	0	Right
18	59	Male	1	0	Other	Other	Other	Exitus	0	0			2240	73.595	0	0	18	0	19	0	Right
19	40	Female	0	0	Breast	Breast	Other	0	0	0			2234	73.3979	0	0	25	1	25	0	Right
20	59	Male	1	0	GIS	GIS	GIS	No need	0	0			2231	73.2993	0	0	28	1	19	0	Right
21	41	Male	0	0	GIS	GIS	GIS	No need	0	0			2216	72.8065	0	0	22	0	27	1	Right
22	55	Male	0	0	GIS	GIS	GIS	No need	0	0			2196	72.1494	0	0	28	1	27	1	Right
23	61	Female	1	0	GIS	GIS	GIS	No need	0	0			2181	71.6566	0	0	18	0	29	1	Right
24	50	Female	0	0	GIS	GIS	GIS	No need	0	0			2161	70.9995	0	0	28	1	21	0	Right
25	54	Male	0	0	GIS	GIS	GIS	No need	0	0			2126	69.8495	0	0	20	0	25	0	Right
26	62	Female	1	0	GIS	GIS	GIS	No need	0	0			2113	69.4224	0	0	26	1	19	0	Right
27	51	Female	0	0	GIS	GIS	GIS	No need	0	0			2073	68.1082	0	0	21	0	25	0	Left
28	50	Female	0	0	GIS	GIS	GIS	No need	0	0			2015	66.2026	0	0	29	1	24	0	Right
29	45	Female	0	0	Breast	Breast	Other	Exitus	0	0			1991	65.4141	0	0	29	1	19	0	Right
30	42	Female	0	0	GIS	GIS	GIS	Exitus	0	0			1918	63.0157	0	0	22	0	21	0	Right
31	50	Female	0	0	Lung	Other	Other	No need	0	0			1813	59.566	0	0	27	1	28	1	Right
32	40	Male	0	0	HPB	Other	Other	No need	0	0			1782	58.5475	0	0	20	0	19	0	Right
33	64	Female	1	0	Breast	Breast	Other	Skin Necrosis	1	1	Skin Necrosis	1767	1767	58.0546	0	1	23	0	22	0	Right
34	51	Female	0	0	GIS	GIS	GIS	No need	0	0			1749	57.4632	0	0	22	0	26	1	Right
35	54	Female	0	0	Breast	Breast	Other	No need	0	0			1650	54.2106	0	0	20	0	22	0	Right
36	66	Male	1	1	Other	Other	Other	Malfunction	1	1	Malfunction	1614	1614	53.0278	1	0	18	0	19	0	Right
37	63	Female	1	0	Breast	Breast	Other	Malfunction	1	1	Malfunction	1586	1586	52.1079	1	0	26	1	28	1	Left
38	64	Female	1	0	GIS	GIS	GIS	No need	0	0			1561	51.2865	0	0	29	1	22	0	Right
39	67	Male	1	1	Other	Other	Other	No need	0	0			1560	51.2537	0	0	18	0	29	1	Right
40	51	Female	0	0	Other	Other	Other	No need	0	0			1554	51.0565	0	0	18	0	24	0	Right
41	75	Male	1	1	GIS	GIS	GIS	Exitus	0	0			1519	49.9066	0	0	24	1	20	0	Right
42	42	Female	0	0	Breast	Breast	Other	Exitus	0	0			1496	49.1509	0	0	21	0	23	0	Right
43	48	Male	0	0	GIS	GIS	GIS	Exitus	0	0			1490	48.9538	0	0	19	0	22	0	Right
44	75	Male	1	1	GIS	GIS	GIS	No need	0	0			1456	47.8368	0	0	25	1	20	0	Right
45	51	Male	0	0	GIS	GIS	GIS	Exitus	0	0			1455	47.8039	0	0	24	1	20	0	Right
46	46	Female	0	0	GIS	GIS	GIS	No need	0	0			1342	44.0913	0	0	22	0	29	1	Right
47	57	Female	0	0	GIS	GIS	GIS	Exitus	0	0			1327	43.5985	0	0	28	1	27	1	Right
48	65	Female	1	0	GIS	GIS	GIS	Exitus	0	0			1309	43.0071	0	0	21	0	18	0	Right
49	61	Male	1	0	GIS	GIS	GIS	No need	0	0			1283	42.1529	0	0	17	0	24	0	Right
50	61	Female	1	0	GIS	GIS	GIS	No need	0	0			1267	41.6272	0	0	23	0	29	1	Left
51	68	Female	1	1	GIS	GIS	GIS	Exitus	0	0			1246	40.9372	0	0	29	1	29	1	Right
52	54	Female	0	0	Breast	Breast	Other	No need	0	0			1225	40.2473	0	0	28	1	23	0	Left
53	56	Female	0	0	GIS	GIS	GIS	No need	0	0			1180	38.7688	0	0	28	1	20	0	Right
54	73	Male	1	1	GIS	GIS	GIS	No need	0	0			1168	38.3745	0	0	21	0	24	0	Right
55	51	Female	0	0	GIS	GIS	GIS	Exitus	0	0			1128	37.0603	0	0	27	1	24	0	Right
56	57	Male	0	0	GIS	GIS	GIS	No need	0	0			1122	36.8632	0	0	26	1	23	0	Right
57	44	Male	0	0	GIS	GIS	GIS	Exitus	0	0			1122	36.8632	0	0	27	1	25	0	Right
58	28	Male	0	0	GIS	GIS	GIS	No need	0	0			1088	35.7461	0	0	32	1	26	1	Right
59	58	Female	1	0	Other	Other	Other	No need	0	0			1082	35.549	0	0	28	1	18	0	Right
60	63	Male	1	0	GIS	GIS	GIS	No need	0	0			1080	35.4833	0	0	20	0	25	0	Right
61	46	Male	0	0	Other	Other	Other	No need	0	0			1079	35.4504	0	0	27	1	29	1	Right
62	44	Female	0	0	Breast	Breast	Other	No need	0	0			1067	35.0562	0	0	25	1	23	0	Right
63	60	Male	1	0	GIS	GIS	GIS	No need	0	0			1055	34.6619	0	0	23	0	20	0	Right
64	59	Female	1	0	Breast	Breast	Other	No need	0	0			1038	34.1034	0	0	27	1	28	1	Right
65	48	Female	0	0	Breast	Breast	Other	No need	0	0			1033	33.9391	0	0	26	1	28	1	Right
66	60	Female	1	0	GIS	GIS	GIS	Exitus	0	0			1027	33.742	0	0	24	1	21	0	Right
67	71	Female	1	1	Breast	Breast	Other	Exitus	0	0			1025	33.6763	0	0	22	0	28	1	Right
68	62	Male	1	0	GIS	GIS	GIS	Exitus	0	0			1022	33.5777	0	0	26	1	24	0	Right
69	55	Male	0	0	GIS	GIS	GIS	No need	0	0			998	32.7892	0	0	18	0	28	1	Right
70	59	Male	1	0	GIS	GIS	GIS	No need	0	0			992	32.5921	0	0	22	0	22	0	Right
71	61	Female	1	0	GIS	GIS	GIS	No need	0	0			991	32.5592	0	0	20	0	20	0	Right
72	60	Female	1	0	GIS	GIS	GIS	No need	0	0			988	32.4607	0	0	20	0	29	1	Left
73	37	Male	0	0	GIS	GIS	GIS	No need	0	0			949	31.1793	0	0	27	1	27	1	Right
74	61	Male	1	0	GIS	GIS	GIS	No need	0	0			937	30.7851	0	0	23	0	20	0	Right
75	60	Female	1	0	Other	Other	Other	Exitus	0	0			934	30.6865	0	0	17	0	21	0	Right
76	55	Female	0	0	GIS	GIS	GIS	No need	0	0			913	29.9965	0	0	23	0	18	0	Right
77	73	Female	1	1	Breast	Breast	Other	No need	0	0			902	29.6351	0	0	26	1	29	1	Right
78	44	Female	0	0	GIS	GIS	GIS	Exitus	0	0			883	29.0109	0	0	27	1	23	0	Right
79	50	Female	0	0	Breast	Breast	Other	No need	0	0			879	28.8795	0	0	27	1	19	0	Left
80	42	Female	0	0	Breast	Breast	Other	Exitus	0	0			868	28.5181	0	0	22	0	22	0	Right
81	56	Male	0	0	GIS	GIS	GIS	Exitus	0	0			842	27.6638	0	0	23	0	27	1	Right
82	63	Male	1	0	GIS	GIS	GIS	No need	0	0			838	27.5324	0	0	19	0	26	1	Right
83	68	Male	1	1	GIS	GIS	GIS	Exitus	0	0			817	26.8425	0	0	27	1	19	0	Right
84	70	Female	1	1	GIS	GIS	GIS	Exitus	0	0			811	26.6453	0	0	20	0	26	1	Right
85	48	Female	0	0	Breast	Breast	Other	No need	0	0			805	26.4482	0	0	29	1	26	1	Right
86	51	Male	0	0	GIS	GIS	GIS	No need	0	0			802	26.3496	0	0	26	1	29	1	Right
87	56	Female	0	0	GIS	GIS	GIS	No need	0	0			798	26.2182	0	0	20	0	25	0	Right
88	59	Female	1	0	GIS	GIS	GIS	Exitus	0	0			795	26.1197	0	0	27	1	21	0	Right
89	53	Male	0	0	GIS	GIS	GIS	No need	0	0			785	25.7911	0	0	20	0	24	0	Right
90	66	Male	1	1	GIS	GIS	GIS	Exitus	0	0			776	25.4954	0	0	22	0	20	0	Right
91	72	Female	1	1	GIS	GIS	GIS	Exitus	0	0			775	25.4626	0	0	29	1	27	1	Right
92	36	Female	0	0	Breast	Breast	Other	No need	0	0			764	25.1012	0	0	29	1	20	0	Left
93	59	Male	1	0	GIS	GIS	GIS	No need	0	0			742	24.3783	0	0	20	0	27	1	Right
94	58	Female	1	0	GIS	GIS	GIS	Exitus	0	0			736	24.1812	0	0	24	1	29	1	Right
95	58	Male	1	0	Lung	Other	Other	Exitus	0	0			735	24.1484	0	0	20	0	18	0	Right
96	66	Female	1	1	GIS	GIS	GIS	Exitus	0	0			727	23.8855	0	0	19	0	28	1	Right
97	66	Female	1	1	Breast	Breast	Other	Infection	1	1	Infection	725	725	23.8198	0	1	22	0	23	0	Right
98	41	Female	0	0	Breast	Breast	Other	Exitus	0	0			715	23.4913	0	0	29	1	25	0	Left
99	61	Male	1	0	Lung	Other	Other	No need	0	0			711	23.3598	0	0	23	0	21	0	Right
100	53	Female	0	0	GIS	GIS	GIS	No need	0	0			686	22.5385	0	0	25	1	18	0	Right
101	63	Male	1	0	Lung	Other	Other	Exitus	0	0			674	22.1442	0	0	21	0	29	1	Right
102	30	Female	0	0	Breast	Breast	Other	No need	0	0			666	21.8814	0	0	21	0	27	1	Left
103	46	Male	0	0	GIS	GIS	GIS	No need	0	0			665	21.8485	0	0	26	1	27	1	Right
104	72	Male	1	1	GIS	GIS	GIS	No need	0	0			643	21.1257	0	0	22	0	24	0	Left
105	46	Male	0	0	GIS	GIS	GIS	Exitus	0	0			630	20.6986	0	0	20	0	24	0	Right
106	50	Male	0	0	GIS	GIS	GIS	No need	0	0			623	20.4686	0	0	29	1	18	0	Right
107	52	Female	0	0	Breast	Breast	Other	No need	0	0			617	20.2715	0	0	27	1	28	1	Left
108	50	Female	0	0	Other	Other	Other	No need	0	0			612	20.1072	0	0	19	0	18	0	Right
109	55	Male	0	0	GIS	GIS	GIS	Exitus	0	0			600	19.7129	0	0	22	0	24	0	Right
110	38	Female	0	0	Breast	Breast	Other	Exitus	0	0			596	19.5815	0	0	26	1	19	0	Right
111	57	Male	0	0	GIS	GIS	GIS	Malfunction	1	1	Malfunction	586	586	19.253	1	0	18	0	28	1	Right
112	51	Male	0	0	GIS	GIS	GIS	Exitus	0	0			578	18.9901	0	0	27	1	21	0	Right
113	57	Female	0	0	GIS	GIS	GIS	No need	0	0			560	18.3988	0	0	23	0	23	0	Right
114	55	Female	0	0	Breast	Breast	Other	Exitus	0	0	Infection	420	560	18.3988	0	0	21	0	23	0	Right
115	49	Female	0	0	Breast	Breast	Other	Exitus	0	0			555	18.2345	0	0	20	0	22	0	Right
116	60	Male	1	0	GIS	GIS	GIS	Exitus	0	0			546	17.9388	0	0	29	1	20	0	Right
117	26	Female	0	0	Other	Other	Other	Exitus	0	0			540	17.7417	0	0	20	0	28	1	Right
118	64	Male	1	0	GIS	GIS	GIS	Infection	1	1	Infection	529	529	17.3802	0	1	27	1	26	1	Right
119	33	Male	0	0	GIS	GIS	GIS	Exitus	0	0			527	17.3145	0	0	23	0	20	0	Right
120	59	Male	1	0	GIS	GIS	GIS	No need	0	0			524	17.216	0	0	25	1	26	1	Right
121	80	Male	1	1	GIS	GIS	GIS	No need	0	0			522	17.1503	0	0	21	0	24	0	Right
122	45	Female	0	0	GIS	GIS	GIS	Exitus	0	0			520	17.0846	0	0	29	1	25	0	Right
123	72	Female	1	1	GIS	GIS	GIS	Exitus	0	0			515	16.9203	0	0	18	0	25	0	Right
124	21	Male	0	0	Other	Other	Other	Skin Necrosis	1	1	Skin Necrosis	498	498	16.3617	0	1	24	1	28	1	Right
125	67	Male	1	1	GIS	GIS	GIS	Exitus	0	0			497	16.3289	0	0	19	0	27	1	Right
126	51	Female	0	0	Breast	Breast	Other	No need	0	0			493	16.1975	0	0	29	1	28	1	Right
127	64	Female	1	0	GIS	GIS	GIS	No need	0	0			483	15.8689	0	0	24	1	19	0	Right
128	77	Male	1	1	GIS	GIS	GIS	No need	0	0			482	15.8361	0	0	22	0	25	0	Right
129	50	Female	0	0	GIS	GIS	GIS	Exitus	0	0			478	15.7046	0	0	26	1	22	0	Right
130	59	Male	1	0	GIS	GIS	GIS	Exitus	0	0			464	15.2447	0	0	28	1	19	0	Right
131	72	Female	1	1	GIS	GIS	GIS	Exitus	0	0			457	15.0147	0	0	23	0	24	0	Left
132	60	Male	1	0	GIS	GIS	GIS	Exitus	0	0			452	14.8504	0	0	25	1	29	1	Right
133	38	Female	0	0	Breast	Breast	Other	No need	0	0			448	14.719	0	0	23	0	24	0	Right
134	26	Female	0	0	Breast	Breast	Other	No need	0	0			448	14.719	0	0	21	0	24	0	Right
135	59	Female	1	0	GIS	GIS	GIS	Exitus	0	0			423	13.8976	0	0	25	1	29	1	Right
136	70	Male	1	1	GIS	GIS	GIS	Exitus	0	0			422	13.8648	0	0	24	1	25	0	Left
137	55	Female	0	0	Breast	Breast	Other	Exitus	0	0			420	13.7991	0	0	27	1	20	0	Right
138	62	Female	1	0	Breast	Breast	Other	No need	0	0			413	13.5691	0	0	18	0	25	0	Right
139	54	Male	0	0	GIS	GIS	GIS	No need	0	0			409	13.4377	0	0	25	1	24	0	Right
140	46	Female	0	0	Breast	Breast	Other	Infection	1	1	Infection	406	406	13.3391	0	1	18	0	28	1	Left
141	46	Male	0	0	GIS	GIS	GIS	Exitus	0	0			404	13.2734	0	0	22	0	21	0	Right
142	69	Male	1	1	GIS	GIS	GIS	No need	0	0			404	13.2734	0	0	38	1	19	0	Right
143	67	Female	1	1	GIS	GIS	GIS	No need	0	0			403	13.2405	0	0	22	0	24	0	Right
144	57	Female	0	0	Breast	Breast	Other	No need	0	0			400	13.142	0	0	22	0	19	0	Right
145	38	Male	0	0	GIS	GIS	GIS	Exitus	0	0			397	13.0434	0	0	17	0	27	1	Right
146	32	Male	0	0	GIS	GIS	GIS	No need	0	0			384	12.6163	0	0	23	0	27	1	Right
147	52	Male	0	0	GIS	GIS	GIS	Exitus	0	0	Infection	322	382	12.5506	0	0	23	0	27	1	Right
148	50	Female	0	0	GIS	GIS	GIS	Infection	1	1	Infection	382	382	12.5506	0	1	27	1	19	0	Right
149	44	Female	0	0	GIS	GIS	GIS	Exitus	0	0			380	12.4849	0	0	23	0	19	0	Right
150	62	Female	1	0	GIS	GIS	GIS	No need	0	0			378	12.4192	0	0	19	0	28	1	Right
151	62	Male	1	0	GIS	GIS	GIS	No need	0	0			360	11.8278	0	0	20	0	27	1	Right
152	72	Female	1	1	GIS	GIS	GIS	Exitus	0	0			359	11.7949	0	0	27	1	27	1	Right
153	50	Male	0	0	GIS	GIS	GIS	Exitus	0	0			355	11.6635	0	0	29	1	19	0	Right
154	51	Female	0	0	GIS	GIS	GIS	Malfunction	1	1	Malfunction	349	349	11.4664	1	0	20	0	19	0	Right
155	46	Male	0	0	GIS	GIS	GIS	Exitus	0	0			348	11.4335	0	0	22	0	27	1	Right
156	65	Male	1	0	GIS	GIS	GIS	No need	0	0			344	11.3021	0	0	24	1	28	1	Right
157	59	Male	1	0	GIS	GIS	GIS	Infection	1	1	Infection	343	343	11.2692	0	1	23	0	23	0	Right
158	58	Male	1	0	GIS	GIS	GIS	No need	0	0			343	11.2692	0	0	24	1	28	1	Right
159	62	Male	1	0	GIS	GIS	GIS	Exitus	0	0			341	11.2035	0	0	27	1	25	0	Right
160	66	Male	1	1	Other	Other	Other	Exitus	0	0			335	11.0064	0	0	27	1	28	1	Right
161	76	Male	1	1	GIS	GIS	GIS	Exitus	0	0			311	10.2179	0	0	22	0	29	1	Right
162	78	Female	1	1	GIS	GIS	GIS	No need	0	0			308	10.1193	0	0	27	1	18	0	Right
163	62	Male	1	0	GIS	GIS	GIS	No need	0	0			291	9.56078	0	0	19	0	23	0	Right
164	50	Male	0	0	GIS	GIS	GIS	No need	0	0			291	9.56078	0	0	28	1	29	1	Right
165	59	Female	1	0	Breast	Breast	Other	No need	0	0			288	9.46221	0	0	26	1	20	0	Left
166	71	Female	1	1	GIS	GIS	GIS	Exitus	0	0			282	9.26508	0	0	27	1	26	1	Right
167	73	Male	1	1	GIS	GIS	GIS	Exitus	0	0			280	9.19938	0	0	24	1	21	0	Right
168	52	Male	0	0	GIS	GIS	GIS	Exitus	0	0			280	9.19938	0	0	23	0	22	0	Right
169	61	Male	1	0	GIS	GIS	GIS	Exitus	0	0			279	9.16652	0	0	23	0	18	0	Right
170	53	Male	0	0	GIS	GIS	GIS	Exitus	0	0			278	9.13367	0	0	28	1	20	0	Right
171	63	Male	1	0	GIS	GIS	GIS	Exitus	0	0			276	9.06796	0	0	18	0	25	0	Right
172	71	Male	1	1	Lung	Other	Other	Exitus	0	0			276	9.06796	0	0	17	0	19	0	Right
173	25	Male	0	0	GIS	GIS	GIS	No need	0	0			268	8.80512	0	0	28	1	21	0	Right
174	64	Female	1	0	Lung	Other	Other	Exitus	0	0			260	8.54228	0	0	25	1	29	1	Right
175	61	Female	1	0	GIS	GIS	GIS	No need	0	0			259	8.50942	0	0	23	0	24	0	Right
176	41	Male	0	0	GIS	GIS	GIS	Malfunction	1	1	Malfunction	248	248	8.14802	1	0	22	0	20	0	Right
177	67	Male	1	1	GIS	GIS	GIS	Exitus	0	0			245	8.04945	0	0	20	0	22	0	Right
178	60	Female	1	0	Breast	Breast	Other	Infection	1	1	Infection	233	233	7.65519	0	1	26	1	24	0	Left
179	46	Female	0	0	GIS	GIS	GIS	No need	0	0			230	7.55663	0	0	27	1	25	0	Right
180	65	Female	1	0	Breast	Breast	Other	No need	0	0			230	7.55663	0	0	25	1	24	0	Left
181	44	Male	0	0	Lung	Other	Other	Exitus	0	0			225	7.39236	0	0	19	0	20	0	Right
182	62	Female	1	0	GIS	GIS	GIS	No need	0	0			217	7.12952	0	0	21	0	19	0	Right
183	47	Female	0	0	Lung	Other	Other	No need	0	0			217	7.12952	0	0	24	1	24	0	Right
184	56	Male	0	0	Lung	Other	Other	Exitus	0	0			213	6.9981	0	0	20	0	18	0	Right
185	48	Female	0	0	HPB	Other	Other	No need	0	0			210	6.89953	0	0	19	0	23	0	Right
186	53	Female	0	0	GIS	GIS	GIS	Exitus	0	0			205	6.73526	0	0	24	1	19	0	Right
187	70	Female	1	1	GIS	GIS	GIS	Exitus	0	0			205	6.73526	0	0	18	0	24	0	Right
188	62	Female	1	0	GIS	GIS	GIS	Exitus	0	0			203	6.66955	0	0	23	0	27	1	Right
189	38	Male	0	0	GIS	GIS	GIS	Exitus	0	0			202	6.63669	0	0	18	0	19	0	Left
190	66	Female	1	1	Breast	Breast	Other	Exitus	0	0			202	6.63669	0	0	27	1	22	0	Right
191	38	Male	0	0	HPB	Other	Other	Exitus	0	0			200	6.57098	0	0	28	1	25	0	Right
192	36	Female	0	0	Other	Other	Other	Exitus	0	0			200	6.57098	0	0	27	1	23	0	Right
193	55	Male	0	0	GIS	GIS	GIS	Exitus	0	0			196	6.43956	0	0	25	1	22	0	Right
194	60	Female	1	0	GIS	GIS	GIS	No need	0	0			196	6.43956	0	0	23	0	26	1	Right
195	51	Male	0	0	GIS	GIS	GIS	Exitus	0	0			193	6.341	0	0	20	0	22	0	Right
196	64	Female	1	0	HPB	Other	Other	Exitus	0	0			183	6.01245	0	0	25	1	27	1	Right
197	70	Female	1	1	GIS	GIS	GIS	Exitus	0	0			182	5.97959	0	0	21	0	26	1	Right
198	70	Male	1	1	HPB	Other	Other	Exitus	0	0			182	5.97959	0	0	19	0	19	0	Right
199	67	Female	1	1	Breast	Breast	Other	Exitus	0	0			180	5.91388	0	0	25	1	27	1	Left
200	57	Female	0	0	Other	Other	Other	Malfunction	1	1	Malfunction	143	143	4.69825	1	0	24	1	27	1	Right
201	47	Female	0	0	GIS	GIS	GIS	Infection	1	1	Infection	82	82	2.6941	0	1	28	1	27	1	Right
202	46	Female	0	0	Breast	Breast	Other	Malfunction	1	1	Malfunction	42	42	1.37991	1	0	23	0	26	1	Left
203	55	Male	0	0	GIS	GIS	GIS	Infection	1	1	Infection	39	39	1.28134	0	1	27	1	18	0	Right
204	60	Female	1	0	Breast	Breast	Other	Malfunction	1	1	Malfunction	20	20	0.657098	1	0	25	1	20	0	Left
